# Supplementary material for: Insights into the Origin of Activity Enhancement via Tuning Electronic Structure of Cu2O towards Electrocatalytic Ammonia Synthesis
Source: Molecules. 2024 May 11;29(10):2261. doi: 10.3390/molecules29102261 (PMC11124335; doi:10.3390/molecules29102261)
Supplement: Supplementary file 1 [file molecules-29-02261-s001.zip]

Archive with 1 entries (1 files):
- molecules-2984246-supplementary.pdf
